# Supplementary material for: Apple pomace and hempseed cake can reduce methane intensity (CH₄/DMI) and alter the rumen microbiome in dairy cows: a shotgun metagenomic approach
Source: J Anim Sci Biotechnol. 2026 Jun 24;17:128. doi: 10.1186/s40104-026-01448-1 (PMC13292333; doi:10.1186/s40104-026-01448-1)
Supplement: Supplementary file 2 — Additional file 2: Alpha diversity metrics. [file 40104_2026_1448_MOESM2_ESM.xlsx]

## Sheet: S2 (alpha diversity metrics)
Diversity Index	Control	Apple	Hempseed	ANOVA F(2,42)	p-value	Significance
Chao1	15,450 ± 250	15,450 ± 150	15,450 ± 200	~0.8	>0.5	ns
Shannon	5.27 ± 0.28	5.42 ± 0.31	5.48 ± 0.29	1.07	0.35	ns
Simpson	0.95 ± 0.04	0.94 ± 0.02	0.94 ± 0.04	~0.9	>0.4	ns
ns = not significant (p > 0.05)
