# Supplementary material for: Apple pomace and hempseed cake can reduce methane intensity (CH₄/DMI) and alter the rumen microbiome in dairy cows: a shotgun metagenomic approach
Source: J Anim Sci Biotechnol. 2026 Jun 24;17:128. doi: 10.1186/s40104-026-01448-1 (PMC13292333; doi:10.1186/s40104-026-01448-1)
Supplement: Supplementary file 3 — Additional file 3: Taxonomic Diversity. [file 40104_2026_1448_MOESM3_ESM.xlsx]

## Sheet: S3 (Taxonomic Diversity)
Phylum	Order	Family	Genus
Acidobacteriota	Acetobacterales	Natrialbaceae	Catharanthus
Actinomycetota	Acidimicrobiales	Natronincolaceae	Naasia
Armatimonadota	Acidithiobacillales	Nautiliaceae	Naegleria
Bacillota	Aeromonadales	Anaerolineaceae	Nakamurella
Bacteroidota	Alteromonadales	Anaerovoracaceae	Nanchangia
Bdellovibrionota	Atribacterales	Anaplasmataceae	Nannocystis
Campylobacterota	Bacillales	Acetobacteraceae	Nanobdella
Candidatus nanohalarchaeota	Bacteroidales	Acholeplasmataceae	Natranaeroarchaeum
Candidatus Saccharimonadota	Balneolales	Acidaminococcaceae	Natranaerofaba
Chloroflexota	Burkholderiales	Acidiferrobacteraceae	Natrarchaeobaculum
Cyanobacteriota	Campylobacterales	Acidobacteriaceae	Natrialbaceae
Elusimicrobiota	Candidatus Izemoplasmatales	Acidocellaceae	Natribaculum
Eshraghiella crossota	Candidatus Pelagibacterales	Actinomycetaceae	Natrinema
Gemmatimonadota	Chlorobiales	Acutalibacteraceae	Natroniella
Kiritimatiellota	Chromatiales	Aerococcaceae	Natrononativus
Methanobacteriota	Chroococcales	Aeromonadaceae	Natronobacterium
Mycoplasmatota	Coriobacteriales	Ahrensiaceae	Natronobeatus
Myxococcota	Crassvirales	Alcanivoracaceae	Natronococcus
Nitrososphaerota	Cytophagales	Alicyclobacillaceae	Natronoglycomyces
Nitrospirota	Deferribacterales	Alteromonadaceae	Natronomonas
Nucleocytoviricota	Desulfobacterales	Anoxybacillaceae	Natronorarus
Planctomycetota	Desulfobulbales	Aphanothecaceae	Natronorubrum
Pseudomonadota	Desulfuromonadales	Aquificaceae	Natronosalvus
Thermodesulfobacteriota	Enterobacterales	Archangiaceae	Natronosporangium
Verrucomicrobiota	Entomoplasmatales	Arcobacteraceae	Naumannella
	Erysipelotrichales	Atopobiaceae	Nautilia
	Eubacteriales	Aurantimonadaceae	Anabaena
	Flavobacteriales	Azonexaceae	Anaerobacillus
	Fusobacteriales	Azospirillaceae	Anaerobutyricum
	Gloeobacterales	Bacillaceae	Anaerocellum
	Halanaerobiales	Bacteroidaceae	Anaerococcus
	Halobacteriales	Baekduiaceae	Anaerocolumna
	Holosporales	Barnesiellaceae	Anaerofustis
	Hyphomicrobiales	Beijerinckiaceae	Anaerohalosphaera
	Ignavibacteriales	Bifidobacteriaceae	Anaeromicropila
	Imitervirales	Borrelia coriaceae	Anaeromyxobacter
	Kitasatosporales	Borreliaceae	Anaeropeptidivorans
	Lachnospirales	Bradymonadaceae	Anaerostipes
	Lactobacillales	Breznakiellaceae	Anaerotignum
	Legionellales	Brucellaceae	Anaerotruncus
	Leptolyngbyales	Burkholderiaceae	Anaplasma
	Limnochordales	Butyricicoccaceae	Anatilimnocola
	Lysobacterales	Caldicellulosiruptoraceae	Abiotrophia
	Maricaulales	Candidatus Midichloriaceae	Abyssalbus
	Marinilabiliales	Candidatus Promineifilaceae	Abyssibius
	Methanococcales	Candidatus Pseudothioglobaceae	Abyssicoccus
	Methanomassiliicoccales	Candidatus Saccharimonadaceae	Acaryochloris
	Methanomicrobiales	Carnobacteriaceae	Aceticella
	Methylococcales	Catalimonadaceae	Acetilactobacillus
	Micrococcales	Caulobacteraceae	Acetivibrio
	Mycobacteriales	Cellulomonadaceae	Acetoanaerobium
	Mycoplasmatales	Chitinibacteraceae	Acetobacter
	Mycoplasmoidales	Chitinophagaceae	Acetobacterium
	Myxococcales	Chlamydiaceae	Acholeplasma
	Neisseriales	Chlorobiaceae	Achromobacter
	Nitrosomonadales	Chromatiaceae	Acidaminococcus
	Nostocales	Chromobacteriaceae	Acidianus
	Oceanospirillales	Chroococcaceae	Acidibrevibacterium
	Oscillatoriales	Clostridiaceae	Acididesulfobacillus
	Parachlamydiales	Colwelliaceae	Acidiferrobacter
	Peptostreptococcales	Comamonadaceae	Acidihalobacter
	Pirellulales	Coprobacillaceae	Acidilobus
	Polyangiales	Coriobacteriaceae	Acidilutibacter
	Propionibacteriales	Coxiellaceae	Acidiphilium
	Pseudomonadales	Cyclobacteriaceae	Acidiplasma
	Puniceicoccales	Dehalococcoidaceae	Acidipropionibacterium
	Rhodobacterales	Dermabacteraceae	Acidisarcina
	Rhodocyclales	Dermacoccaceae	Acidisoma
	Rhodospirillales	Dermatophilaceae	Acidithiobacillus
	Rhodothermales	Desulfarculaceae	Acidocella
	Rickettsiales	Desulfitobacteriaceae	Acidovorax
	Saprospirales	Desulfobacteraceae	Aciduliprofundum
	Sedimentisphaerales	Desulfobulbaceae	Aciduricibacillus
	Selenomonadales	Desulfocapsaceae	Acinetobacter
	Silvanigrellales	Desulfococcaceae	Actinacidiphila
	Solirubrobacterales	Desulfomicrobiaceae	Actinarchaeum
	Sphingobacteriales	Desulfurobacteriaceae	Actibacterium
	Sphingomonadales	Desulfuromonadaceae	Actimicrobium
	Spirochaetales	Devosiaceae	Actinoallomurus
	Streptosporangiales	Dysgonomonadaceae	Actinoalloteichus
	Synechococcales	Ectothiorhodospiraceae	Actinobacillus
	Synergistales	Eggerthellaceae	Actinobaculum
	Tepidisphaerales	Elusimicrobiaceae	Actinocatenispora
	Terriglobales	Emcibacteraceae	Actinokineospora
	Thermoanaerobacterales	Endomicrobiaceae	Actinomadura
	Thermoplasmatales	Enterobacteriaceae	Actinomarinicola
	Thermotogales	Enterococcaceae	Actinomyces
	Thiotrichales	Erwiniaceae	Actinomycetes
	Tissierellales	Erysipelotrichaceae	Actinomycetospora
	Verrucomicrobiales	Erythrobacteraceae	Actinoplanes
		Eubacteriaceae	Actinopolymorpha
		Flavobacteriaceae	Actinopolyspora
		Francisellaceae	Actinosynnema
		Frankiaceae	Actinotalea
		Fusobacteriaceae	Actinotignum
		Gallionellaceae	Actomonas
		Geminocystaceae	Acutalibacter
		Gemmataceae	Acuticoccus
		Gemmatimonadaceae	Adhaeretor
		Geobacteraceae	Adhaeribacter
		Geochordaceae	Adlercreutzia
		Geodermatophilaceae	Advenella
		Hafniaceae	Aedoeadaptatus
		Halanaerobiaceae	Aegicerativicinus
		Haladaptataceae	Aeoliella
		Halieaceae	Aequoribacter
		Haloarculaceae	Aequorivita
		Halobacteriaceae	Aeribacillus
		Halobacteroidaceae	Aerococcus
		Haloferacaceae	Aeromicrobium
		Halomonadaceae	Aeromonas
		Helicobacteraceae	Aerophototrophica
		Holophagaceae	Aerosticca
		Holosporaceae	Aestuariibaculum
		Hydrogenothermaceae	Aestuariibius
		Hymenobacteraceae	Aestuariispira
		Hyphomicrobiaceae	Aestuariivirga
		Iamiaceae	Afifella
		Intrasporangiaceae	Afipia
		Iocasia fonsfrigidae	Agaribacterium
		Isosphaeraceae	Agarilytica
		Lachnospiraceae	Agarivorans
		Lacipirellulaceae	Agathobacter
		Lactobacillaceae	Agathobaculum
		Leadbetterellaceae	Aggregatibacter
		Legionellaceae	Aggregatimonas
		Leptolyngbyaceae	Agreia
		Leptotrichiaceae	Agrilactobacillus
		Lysobacteraceae	Agrilutibacter
		Maricaulaceae	Agrobacterium
		Marinifilaceae	Agrococcus
		Marinilabiliaceae	Agromyces
		Mesoplasma syrphidae	Ahniella
		Mesoplasma tabanidae	Ahrensia
		Metamycoplasmataceae	Akkermansia
		Methanobacteriaceae	Alcaligenaceae
		Methanococcaceae	Alcaligenes
		Methanomicrobiaceae	Alcanivorax
		Methylobacteriaceae	Algibacter
		Methylococcaceae	Algicella
		Methylocystaceae	Algihabitans
		Methylophilaceae	Algimonas
		Microbacteriaceae	Algiphilus
		Micrococcaceae	Algirhabdus
		Micromonosporaceae	Algoriphagus
		Moraxellaceae	Aliamphritea
		Morganellaceae	Aliarcobacter
		Muribaculaceae	Alicycliphilus
		Mycobacteriaceae	Alicyclobacillus
		Mycoplasmoidaceae	Alienimonas
		Myxococcaceae	Aliiglaciecola
		Neisseriaceae	Aliinostoc
		Nevskiaceae	Aliirhizobium
		Nitratiruptoraceae	Aliiroseovarius
		Nitrobacteraceae	Aliisedimentitalea
		Nitrosopumilaceae	Aliivibrio
		Nocardiaceae	Alishewanella
		Nocardioidaceae	Alistipes
		Nocardiopsidaceae	Alkalibacillus
		Nodulariaceae	Alkalibacter
		Nostocaceae	Alkalibacterium
		Oceanospirillaceae	Alkalicella
		Odoribacteraceae	Alkalicoccus
		Opitutaceae	Alkalihalobacillus
		Orbaceae	Alkalihalophilus
		Ornithinimicrobiaceae	Alkalilimnicola
		Oscillatoriaceae	Alkalimarinus
		Oscillospiraceae	Alkaliphilus
		Owenweeksiaceae	Alkalitalea
		Oxalobacteraceae	Alkanindiges
		Paenibacillaceae	Alloacidobacterium
		Parachlamydiaceae	Alloactinosynnema
		Paracoccaceae	Alloalcanivorax
		Parvibaculaceae	Allobacillus
		Pasteurellaceae	Allobaculum
		Pectobacteriaceae	Allobranchiibius
		Peptococcaceae	Allochromatium
		Peptoniphilaceae	Allocoprobacillus
		Peptostreptococcaceae	Allofrancisella
		Petrotogaceae	Allohahella
		Phycisphaeraceae	Alloiococcus
		Phyllobacteriaceae	Allokutzneria
		Pirellulaceae	Allomuricauda
		Piscirickettsiaceae	Allorhizobium
		Planctomycetaceae	Allosaccharopolyspora
		Polyangiaceae	Alloscardovia
		Prevotellaceae	Allosphingosinicella
		Prolixibacteraceae	Allotamlana
		Promicromonosporaceae	Alloyangia
		Propionibacteriaceae	Alphaproteobacteria
		Pseudoalteromonadaceae	Alsobacter
		Pseudomonadaceae	Altererythrobacter
		Pseudonocardiaceae	Altericista
		Reichenbachiellaceae	Alteriqipengyuania
		Rhizobiaceae	Alterirhizorhabdus
		Rhodanobacteraceae	Alterisphingorhabdus
		Rhodocyclaceae	Alteromonas
		Rhodospirillaceae	Alysiella
		Rhodothermaceae	Amaricoccus
		Rickettsiaceae	Amedibacterium
		Rikenellaceae	Aminipila
		Roseobacteraceae	Aminirod
		Roseomonadaceae	Aminithiophilus
		Saprospiraceae	Aminobacter
		Sedimenticolaceae	Aminobacterium
		Sedimentisphaeraceae	Ammonicoccus
		Selenomonadaceae	Amniculibacterium
		Shewanellaceae	Amphritea
		Silvanigrellaceae	Ampullimonas
		Simkaniaceae	Amycolatopsis
		Sphaerochaetaceae	Amygdalobacter
		Sphaerotilaceae	Amylibacter
		Sphingobacteriaceae	Ancylobacter
		Sphingomonadaceae	Anderseniella
		Sphingosinicellaceae	Aneurinibacillus
		Spirochaetaceae	Angustibacter
		Spirosomataceae	Anoxybacillus
		Sporomusaceae	Anoxybacter
		Staphylococcaceae	Anoxybacterium
		Stappiaceae	Anoxybacteroides
		Sterolibacteriaceae	Anseongella
		Streptococcaceae	Antarcticibacterium
		Streptomycetaceae	Antarcticirhabdus
		Streptosporangiaceae	Antarctobacter
		Sulfolobaceae	Antiquaquibacter
		Sulfuricellaceae	Aphanizomenonaceae
		Sutterellaceae	Apibacter
		Symbiobacteriaceae	Apilactobacillus
		Synergistaceae	Aquabacter
		Syntrophomonadaceae	Aquabacterium
		Tannerellaceae	Aquaspirillum
		Tepidanaerobacteraceae	Aquella
		Tepidimicrobiaceae	Aquibium
		Thermaceae	Aquicella
		Thermoanaerobacteraceae	Aquicoccus
		Thermoactinomycetaceae	Aquihabitans
		Thermococcaceae	Aquiluna
		Thermomonosporaceae	Aquimarina
		Thermotogaceae	Aquincola
		Tissierellaceae	Aquipluma
		Treponemataceae	Aquipseudomonas
		Vallitaleaceae	Aquirhabdus
		Veillonellaceae	Aquirufa
		Verrucomicrobiaceae	Aquisalimonas
		Weeksellaceae	Aquisalinus
		Xanthobacteraceae	Aquisediminimonas
		Yersiniaceae	Aquisphaera
		Zoogloeaceae	Aquitalea
			Arabiibacter
			Arachidicoccus
			Arachnia
			Arcanobacterium
			Archaeoglobus
			Archangium
			Arcobacter
			Arcticibacter
			Arcticibacterium
			Areca
			Arenibacter
			Arenibacterium
			Arenimonas
			Aristaeella
			Aristophania
			Aromatoleum
			Arsenicicoccus
			Arsenophonus
			Arthrobacter
			Asaia
			Asticcacaulis
			Athalassotoga
			Atlantibacter
			Atopobium
			Atribacter
			Atrimonas
			Aurantiacibacter
			Aurantibacillus
			Aurantimicrobium
			Aurantimonas
			Auraticoccus
			Aureibacter
			Aureibaculum
			Aureimonas
			Aureispira
			Aureliella
			Auritidibacter
			Austwickia
			Avibacterium
			Azoarcus
			Azohydromonas
			Azonexus
			Azorhizophilus
			Azospira
			Azospirillum
			Azotobacter
			Bacillus
			Bacterioplanes
			Bacterioplanoides
			Bacteriovorax
			Bacteroides
			Baekduia
			Barnesiella
			Barrientosiimonas
			Bartonella
			Basfia
			Bathymodiolus
			Bauldia
			Bdellovibrio
			Beet
			Beggiatoa
			Bengtsoniella
			Bernardetia
			Bergeriella
			Bergeyella
			Bermanella
			Berryella
			Bibersteinia
			Bifidobacterium
			Billgrantia
			Bilophila
			Biomaibacter
			Bisgaardia
			Bizionia
			Blastochloris
			Blastococcus
			Blastomonas
			Blastopirellula
			Blattabacterium
			Blautia
			Blochmannia
			Bombilactobacillus
			Bombiscardovia
			Bordetella
			Borrelia
			Borreliella
			Bosea
			Botrimarina
			Boudabousia
			Brachybacterium
			Brachymonas
			Brachyspira
			Bracoviriform
			Bradymonas
			Bradyrhizobium
			Bremerella
			Brenneria
			Breoghania
			Brevibacillus
			Brevibacterium
			Brevirhabdus
			Brevundimonas
			Breznakiella
			Brochothrix
			Brooklawnia
			Brucella
			Brucepastera
			Buchananella
			Buchnera
			Bulleidia
			Burkholderia
			Buttiauxella
			Butyricicoccus
			Butyricimonas
			Butyrivibrio
			Bythopirellula
			Caballeronia
			Caenibius
			Caenispirillum
			Caldibacillus
			Caldicellulosiruptor
			Caldichromatium
			Caldifermentibacillus
			Caldimicrobium
			Caldimonas
			Caldinitratiruptor
			Caloranaerobacter
			Caloramator
			Calothrix
			Calycomorphotria
			Caminibacter
			Caminicella
			Campylobacter
			Candidatus
			Candidiatus
			Capillimicrobium
			Capnocytophaga
			Caproicibacter
			Caproicibacterium
			Caproiciproducens
			Capsulimonas
			Carbonactinospora
			Carboxydichorda
			Carboxydocella
			Cardinium
			Cardiobacterium
			Carnobacterium
			Caryophanaceae
			Casimicrobium
			Castellaniella
			Catalinimonas
			Catellatospora
			Catenibacterium
			Catenovulum
			Caulifigura
			Caulobacter
			Cedecea
			Celerinatantimonas
			Celeribacter
			Cellulomonas
			Cellulophaga
			Cellulosilyticum
			Cellulosimicrobium
			Cellvibrio
			Cellvibrionaceae
			Cellvibrionales
			Cereibacter
			Cetobacterium
			Chakrabartyella
			Changchengzhania
			Changpingibacter
			Chelativorans
			Chelatococcus
			Chenggangzhangella
			Chimaeribacter
			Chitinibacter
			Chitinimonas
			Chitiniphilus
			Chitinivorax
			Chitinolyticbacter
			Chitinophaga
			Chlamydia
			Chlamydiia
			Chlamydiifrater
			Chloracidobacterium
			Chlorobaculum
			Chlorobium
			Chloroflexus
			Chlorogloeopsis
			Chondrinema
			Chondromyces
			Chordicoccus
			Christensenella
			Christiangramia
			Chromobacterium
			Chromohalobacter
			Chroococcidiopsis
			Chryseobacterium
			Chryseoglobus
			Chryseolinea
			Chryseomicrobium
			Ciceribacter
			Citricoccus
			Citrifermentans
			Citrobacter
			Citromicrobium
			Claveliimonas
			Clavibacter
			Cloacibacillus
			Cloacibacterium
			Clostridioides
			Clostridium
			Cnuibacter
			Cobetia
			Cognaticolwellia
			Cognatishimia
			Cohaesibacter
			Cohnella
			Collimonas
			Collinsella
			Colwellia
			Comamonas
			Commensalibacter
			Companilactobacillus
			Conchiformibius
			Conexibacter
			Conexivisphaera
			Congregibacter
			Constantimarinum
			Coprobacter
			Coprococcus
			Coraliomargarita
			Coralliovum
			Corallococcus
			Corynebacterium
			Costertonia
			Couchioplanes
			Coxiella
			Coxiella-like
			Crassaminicella
			Crateriforma
			Crenobacter
			Croceibacter
			Croceibacterium
			Croceicoccus
			Croceimicrobium
			Crocosphaera
			Cronobacter
			Crossiella
			Cruoricaptor
			Cryobacterium
			Cuniculiplasma
			Cupriavidus
			Curtobacterium
			Curvibacter
			Cutibacterium
			cyanobacterium
			Cyanobacterium
			Cyanobium
			Cyanophyceae
			Cyclonatronum
			Cyclobacterium
			Cycloclasticus
			Cylindrospermopsis
			Cysteiniphilum
			Cystobacter
			Cytobacillus
			Dactylosporangium
			Daejeonia
			Dankookia
			Dechloromonas
			Deefgea
			Defluviicoccus
			Defluviimonas
			Defluviitalea
			Defluviitoga
			Dehalobacter
			Dehalobacterium
			Dehalococcoides
			Dehalogenimonas
			Deinococci
			Deinococcus
			Delftia
			Dellaglioa
			Demequina
			Denitratisoma
			Denitrificimonas
			Denitrobacterium
			Dermabacter
			Dermacoccus
			Dermatobacter
			Dermatophilus
			Desemzia
			Desulfatibacillum
			Desulfitobacterium
			Desulfobacter
			Desulfobaculum
			Desulfobulbus
			Desulfococcus
			Desulfoferula
			Desulfofustis
			Desulfolithobacter
			Desulfoluna
			Desulfolutivibrio
			Desulfomarina
			Desulfomicrobium
			Desulfonema
			Desulfopila
			Desulforamulus
			Desulforudis
			Desulfosarcina
			Desulfoscipio
			Desulfosediminicola
			Desulfosporosinus
			Desulfovibrio
			Desulfovibrionaceae
			Desulfovibrionales
			Desulfurispirillum
			Desulfurobacterium
			Desulfurococcus
			Desulfuromonadia
			Desulfuromonas
			Dethiosulfovibrionaceae
			Devosia
			Devriesea
			Dialister
			Diaminobutyricimonas
			Diaphorobacter
			Dichelobacter
			Dickeya
			Dictyoglomus
			Dietzia
			Dinoroseobacter
			Dissulfurimicrobium
			Dissulfurispira
			Dokdonia
			Dolichospermum
			Dolosigranulum
			Domibacillus
			Dongshaea
			Dorea
			Draconibacterium
			Duffyella
			Duganella
			Duncaniella
			Duodenibacillus
			Dyadobacter
			Dyella
			Dysgonomonas
			Dysosmobacter
			Echinicola
			Ectobacillus
			Ectopseudomonas
			Ectothiorhodosinus
			Ectothiorhodospira
			Edaphobacter
			Edwardsiella
			Effusibacillus
			Egbenema
			Eggerthella
			Egibacter
			Egicoccus
			Ehrlichia
			Eikenella
			Eisenbergiella
			Ekhidna
			Eleftheria
			Elioraea
			Elizabethkingia
			Elusimicrobium
			Embleya
			Emcibacter
			Emergencia
			Empedobacter
			Emticicia
			Endomicrobium
			Endozoicomonas
			Engelhardtia
			Enhydrobacter
			Enorma
			Ensifer
			Enterobacter
			Enterobacterales
			Enterobacteriaceae
			Enterocloster
			Enterococcus
			Enterovibrio
			Entomobacter
			Entomomonas
			Entomoplasma
			Entomospira
			Ephemeroptericola
			Epidermidibacterium
			Epilithonimonas
			Ereboglobus
			Erwinia
			Erysipelatoclostridium
			Erysipelothrix
			Erythrobacter
			Escherichia
			Ethanoligenens
			Eubacterium
			Euzebya
			Euzebyella
			Evansella
			Ewingella
			Exiguobacterium
			Ezakiella
			Facklamia
			Faecalibacillus
			Faecalibacter
			Faecalibacterium
			Faecalibaculum
			Faecalimonas
			Falsibacillus
			Falsihalocynthiibacter
			Falsirhodobacter
			Fannyhessea
			Fastidiosipila
			Faucicola
			Fenollaria
			Ferribacterium
			Ferrigenium
			Ferrimonas
			Ferriphaselus
			Ferroplasma
			Ferrovibrio
			Ferrovum
			Ferruginibacter
			Fervidibacillus
			Fervidobacterium
			Fictibacillus
			Fidelibacter
			Filimonas
			Finegoldia
			Fischerella
			Flagellatimonas
			Flagellimonas
			Flammeovirga
			Flaviflexus
			Flavihumibacter
			Flaviramulus
			Flavisolibacter
			Flavivirga
			Flavobacterium
			Flavonifractor
			Flintibacter
			Flocculibacter
			Floricoccus
			Fluoribacter
			Fluviibacter
			Fluviicola
			Fluviispira
			Fodinisporobacter
			Fontisphaera
			Fontisubflavum
			Fontivita
			Formicincola
			Formosa
			Francisella
			Franconibacter
			Frankia
			Frateuria
			Frederiksenia
			Fretibacter
			Fretibacterium
			Friedmanniella
			Frigidibacter
			Frigoribacterium
			Frigoriglobus
			Frischella
			Frondihabitans
			Fructilactobacillus
			Fructobacillus
			Fuerstiella
			Fulvitalea
			Fulvivirga
			Fundicoccus
			Furfurilactobacillus
			Fuscovulum
			Fusibacter
			Fusobacterium
			Galbibacter
			Gallaecimonas
			Gallibacterium
			Gaopeijia
			Gaoshiqia
			Gardnerella
			Geitlerinema
			Gelria
			Gemella
			Geminocystis
			Gemmata
			Gemmatimonadia
			Gemmatimonas
			Gemmatirosa
			Gemmobacter
			Geoalkalibacter
			Geobacillus
			Geobacter
			Geochorda
			Geodermatophilus
			Geoglobus
			Geomonas
			Geopseudomonas
			Georgenia
			Georhizobium
			Geosporobacter
			Geotalea
			Geothrix
			Geovibrio
			Gephyromycinifex
			Gibbsiella
			Gilliamella
			Gillisia
			Gilvibacter
			Gilvimarinus
			Gimesia
			Gimibacter
			Glacieibacterium
			Glaciihabitans
			Glaciimonas
			Glaesserella
			Gleimia
			Globicatella
			Gloeobacter
			Gloeocapsa
			Gloeocapsopsis
			Gloeothece
			Gluconobacter
			Glutamicibacter
			Glycocaulis
			Gordonia
			Gordonibacter
			Gottfriedia
			Gracilibacillus
			Gracilimonas
			Gramella
			Granulibacter
			Granulicatella
			Granulicella
			Grimontia
			Gryllotalpicola
			Gudongella
			Gulosibacter
			Guptibacillus
			Guyparkeria
			Gymnodinialimonas
			Haematobacter
			Haematospirillum
			Haemophilus
			Hafnia
			Hahella
			Halanaeroarchaeum
			Halanaerobium
			Haladaptatus
			Halalkaliarchaeum
			Halalkalibacter
			Halalkalibacterium
			Halalkalicoccus
			Halapricum
			Halarchaeum
			Halarcobacter
			Halioglobus
			Haliovirga
			Halioxenophilus
			Haloarcula
			Halobacillus
			Halobacteriovorax
			Halobacterium
			Halobaculum
			Halobellus
			Halocatena
			Halocella
			Halococcoides
			Halococcus
			Halodesulfovibrio
			Halodesulfurarchaeum
			Haloferax
			Haloferula
			Halogeometricum
			Haloglomus
			Halohasta
			Haloimpatiens
			Halolamina
			Halomarina
			Halomicrobium
			Halomicrococcus
			Halomonas
			Halomontanus
			Halopenitus
			Haloplanus
			Haloprofundus
			Halopseudomonas
			Haloquadratum
			Halorarius
			Halorarum
			Halorhabdus
			Halorhodospira
			Halorientalis
			Halorubrum
			Halorussus
			Halosegnis
			Halosimplex
			Halosolutus
			Halospeciosus
			Halosquirtibacter
			Halotalea
			Haloterrigena
			Halothece
			Halothiobacillus
			Halovalidus
			Halovenus
			Halovivax
			Hankyongella
			Haploplasma
			Hartmannibacter
			Hathewaya
			Helcobacillus
			Helcococcus
			Helicobacter
			Helicovermis
			Heliorestis
			Herbaspirillum
			Herbiconiux
			Herbinix
			Herminiimonas
			Heyndrickxia
			Histophilus
			Hoeflea
			Holdemania
			Hominifimenecus
			Homo
			Homoserinibacter
			Homoserinimonas
			Horticoccus
			Hoylesella
			Hujiaoplasma
			Humibacillus
			Humibacter
			Humidisolicoccus
			Humisphaera
			Humitalea
			Hungatella
			Hwangdonia
			Hwanghaeella
			Hydrocarboniclastica
			Hydrocarboniphaga
			Hydrogenibacillus
			Hydrogenimonas
			Hydrogenobacter
			Hydrogenobaculum
			Hydrogenophaga
			Hydrogenophilus
			Hydrogenovibrio
			Hylemonella
			Hymenobacter
			Hypericibacter
			Hyphobacterium
			Hyphococcus
			Hyphomicrobium
			Hyphomonas
			Iamia
			Ichnoviriform
			Ichthyobacterium
			Ideonella
			Idiomarina
			Idiomarinaceae
			Ignatzschineria
			Ignavibacterium
			Ignavigranum
			Ihubacter
			Ilumatobacter
			Ilyobacter
			Imbroritus
			Immundisolibacter
			Imperialibacter
			Imtechella
			Indioceanicola
			Infirmifilum
			Inhella
			Intestinibacillus
			Intestinibacter
			Intestinibaculum
			Intestinimonas
			Intrasporangium
			Iodobacter
			Isoptericola
			Jannaschia
			Janibacter
			Janthinobacterium
			Jatrophihabitans
			Jejubacter
			Jeongeupia
			Jeotgalibaca
			Jeotgalibacillus
			Jeotgalicoccus
			Jiangella
			Jiella
			Jonesia
			Kaistella
			Kaistia
			Kangiella
			Kaustia
			Keratinibaculum
			Kerstersia
			Ketobacter
			Ketogulonicigenium
			Kibdelosporangium
			Kineobactrum
			Kineococcus
			Kineothrix
			Kingella
			Kinneretia
			Kiritimatiella
			Kitasatospora
			Klebsiella
			Kluyvera
			Knoellia
			Kocuria
			Koleobacter
			Kolteria
			Komagataeibacter
			Kordia
			Kordiimonas
			Kosakonia
			Kosmotoga
			Kozakia
			Krasilnikovia
			Kribbella
			Kroppenstedtia
			Ktedonosporobacter
			Kurthia
			Kushneria
			Kutzneria
			Kyrpidia
			Kytococcus
			Labilibaculum
			Labilithrix
			Labrenzia
			Labrys
			Laceyella
			Lachnoanaerobaculum
			Lachnoclostridium
			Lachnospira
			Lacibacter
			Lacimicrobium
			Lacinutrix
			Lacipirellula
			Lacrimispora
			Lacticaseibacillus
			Lactiplantibacillus
			Lactobacillus
			Lactococcus
			Lactonifactor
			Lacunisphaera
			Lancefieldella
			Lapidilactobacillus
			Laribacter
			Larkinella
			Latilactobacillus
			Lautropia
			Lawsonella
			Lawsonia
			Lawsonibacter
			Leclercia
			Lederbergia
			Leeuwenhoekiella
			Legionella
			Leifsonia
			Leisingera
			Lelliottia
			Leminorella
			Lentibacillus
			Lentibacter
			Lentilactobacillus
			Lentilitoribacter
			Lentisphaera
			Lentzea
			Leptogranulimonas
			Leptolyngbya
			Leptospira
			Leptospirillum
			Leptothermofonsia
			Leptotrichia
			Leucobacter
			Leuconostoc
			Levilactobacillus
			Levyella
			Lewinella
			Liberibacter
			Lichenicoccus
			Lichenicola
			Lichenihabitans
			Ligilactobacillus
			Lignipirellula
			Limibacterium
			Limihaloglobus
			Limimaricola
			Limnobacter
			Limnobaculum
			Limnochorda
			Limnoglobus
			Limnohabitans
			Limnospira
			Limosilactobacillus
			Liquorilactobacillus
			Listeria
			Litorilituus
			Litorimonas
			Litorivicinus
			Loigolactobacillus
			Loktanella
			Lonepinella
			Longicatena
			Longispora
			Lonsdalea
			Luminiphilus
			Luteibacter
			Luteimicrobium
			Luteimonas
			Luteipulveratus
			Luteitalea
			Luteithermobacter
			Luteococcus
			Luteolibacter
			Lutibacter
			Lutimonas
			Lwoffella
			Lysinibacillus
			Lysinibacter
			Lysobacter
			Macrococcoides
			Macrococcus
			Magnetospira
			Magnetospirillum
			Magnetovirga
			Maioricimonas
			Maize
			Malaciobacter
			Malacoplasma
			Mameliella
			Mammaliicoccus
			Mangrovibacillus
			Mangrovibacter
			Mangrovibacterium
			Mangrovimonas
			Mangrovivirga
			Mannheimia
			Marinagarivorans
			Maribacter
			Maribellus
			Maricaulis
			Maricurvus
			Maridesulfovibrio
			Marilutibacter
			Mariluticola
			Marinibacterium
			Mariniblastus
			Marinicauda
			Marinicella
			Marinicellulosiphila
			Marinifilum
			Mariniflexile
			Marinilactibacillus
			Marinilongibacter
			Marinimicrobium
			Mariniplasma
			Marinitoga
			Marinobacter
			Marinobacterium
			Marinomonas
			Marinospirillum
			Marinovum
			Mariprofundus
			Marisediminicola
			Marispirochaeta
			Maritalea
			Marivirga
			Marivita
			Marivivens
			Marixanthomonas
			Marnyiella
			Martelella
			Massilia
			Massilimicrobiota
			Mediterraneibacter
			Megamonas
			Megasphaera
			Meiothermus
			Melaminivora
			Melissococcus
			Melittangium
			Mergibacter
			Mesobacillus
			Mesoflavibacter
			Mesomycoplasma
			Mesoplasma
			Mesorhizobium
			Mesoterricola
			Mesotoga
			Metabacillus
			Metallibacterium
			Metallosphaera
			Metallumcola
			Metamycoplasma
			Metapseudomonas
			Metasolibacillus
			Methanimicrococcus
			Methanonatronarchaeum
			Methanobacterium
			Methanobrevibacter
			Methanocaldococcus
			Methanocella
			Methanochimaera
			Methanococcoides
			Methanococcus
			Methanoculleus
			Methanofervidicoccus
			Methanofollis
			Methanogenium
			Methanohalophilus
			Methanolacinia
			Methanolapillus
			Methanolobus
			Methanomethylophilus
			Methanomethylovorans
			Methanomicrobium
			Methanoplanus
			Methanosarcina
			Methanosarcinaceae
			Methanosphaera
			Methanospirillum
			Methanothermobacter
			Methanothermococcus
			Methanothrix
			Methylacidimicrobium
			Methylacidiphilum
			Methylibium
			Methylobacter
			Methylobacterium
			Methylocaldum
			Methylocapsa
			Methyloceanibacter
			Methylocella
			Methylococcus
			Methylocystis
			Methylogaea
			Methyloligella
			Methylomagnum
			Methylomarinovum
			Methylomarinum
			Methylomicrobium
			Methylomonas
			Methylomusa
			Methylophaga
			Methylophilus
			Methyloprofundus
			Methyloradius
			Methyloraptor
			Methylorubrum
			Methylosinus
			Methylotuvimicrobium
			Methyloversatilis
			Methylovirgula
			Methylovorus
			Methylovulum
			Micavibrio
			Microaceticoccus
			Microbacterium
			Microbispora
			Microbulbifer
			Microcella
			Micrococcus
			Microcoleus
			Microcystis
			Microlunatus
			Micromonospora
			Micropruina
			Microscilla
			Microterricola
			Microtetraspora
			Microvenator
			Microvirga
			Microvirgula
			Miltoncostaea
			Miniimonas
			Miniphocaeibacter
			Minisyncoccus
			Minwuia
			Mitsuaria
			Mixta
			Mobiluncus
			Modestobacter
			Moellerella
			Mogibacterium
			Mollicutes
			Mongoliitalea
			Monoglobus
			Moorella
			Moraxella
			Morganella
			Moritella
			Morococcus
			Motilimonas
			Motiliproteus
			Mucilaginibacter
			Mucisphaera
			Mulberry
			Mumia
			Murdochiella
			Muribaculum
			Muricoccus
			Muriicola
			Musicola
			Mycetocola
			Mycetohabitans
			Mycoavidus
			Mycobacterium
			Mycobacteroides
			Mycolicibacillus
			Mycolicibacter
			Mycolicibacterium
			Mycoplasma
			Mycoplasmoides
			Mycoplasmopsis
			Mycovorax
			Myroides
			Myxococcus
			Ndongobacter
			Negativicutes
			Neisseria
			Neoasaia
			Neobacillus
			Neochlamydia
			Neoehrlichia
			Neokomagataea
			Neolewinella
			Neomicrococcus
			Neomoorella
			Neopusillimonas
			Neorhizobium
			Neorickettsia
			Neotabrizicola
			Neptunicella
			Neptuniibacter
			Neptunomonas
			Nereida
			Nesterenkonia
			Nevskia
			Nguyenibacter
			Niabella
			Niallia
			Nibribacter
			Nibricoccus
			Nicoliella
			Ningiella
			Nioella
			Nisaea
			Nissabacter
			Nitratidesulfovibrio
			Nitratireductor
			Nitratiruptor
			Nitrincola
			Nitrobacter
			Nitrogeniibacter
			Nitrosarchaeum
			Nitrosococcus
			Nitrosomonas
			Nitrosophilus
			Nitrosopumilus
			Nitrososphaera
			Nitrososphaeria
			Nitrosospira
			Nitrospina
			Nitrospira
			Niveibacterium
			Niveispirillum
			Nocardia
			Nocardioides
			Nocardiopsis
			Nodosilinea
			Nodularia
			Nonlabens
			Nonomuraea
			Nordella
			Nosocomiicoccus
			Nostoc
			Nostocoides
			Novacetimonas
			Novibacillus
			Noviherbaspirillum
			Novilysobacter
			Novisyntrophococcus
			Novosphingobium
			Novosphingopyxis
			Obesumbacterium
			Occallatibacter
			Occultella
			Oceanicaulis
			Oceanicoccus
			Oceanicola
			Oceanidesulfovibrio
			Oceanihabitans
			Oceanimonas
			Oceaniradius
			Oceanirhabdus
			Oceanisphaera
			Oceanispirochaeta
			Oceanobacillus
			Oceanotoga
			Ochrobactrum
			Octadecabacter
			Odoribacter
			Oecophyllibacter
			Oenococcus
			Oerskovia
			Oleidesulfovibrio
			Oleiharenicola
			Oleiphilus
			Oligella
			Olivibacter
			Olleya
			Olsenella
			Onion
			Opitutia
			Opitutus
			Orbus
			Oricola
			Orientia
			Orlajensenia
			Ornithinibacillus
			Ornithinimicrobium
			Ornithobacterium
			Orrella
			Oryzisolibacter
			Oryzobacter
			Oryzomicrobium
			Oscillibacter
			Otariodibacter
			Ottowia
			Owariibacterium
			Oxalobacter
			Oxyplasma
			Panacibacter
			Pacificitalea
			Paenacidovorax
			Paenalcaligenes
			Paenalkalicoccus
			Paenarthrobacter
			Paenibacillus
			Paeniglutamicibacter
			Paenimyroides
			Paenisporosarcina
			Pajaroellobacter
			Palleronia
			Paludibacterium
			Paludibaculum
			Paludihabitans
			Paludisphaera
			Pandoraea
			Pannonibacter
			Pantoea
			Parabacteroides
			Parablastomonas
			Paraburkholderia
			Paracidovorax
			Paraclostridium
			Paracoccus
			Paraconexibacter
			Paracrocinitomix
			Paractinoplanes
			Paradevosia
			Parafannyhessea
			Paraflavitalea
			Parafrankia
			Paragemmobacter
			Parageobacillus
			Paraglaciecola
			Paralcaligenes
			Paraliobacillus
			Paralysiella
			Paramicrobacterium
			Paramixta
			Paramuribaculum
			Paraneptunicella
			Paraoerskovia
			Paraphotobacterium
			Paraprevotella
			Pararhizobium
			Pararobbsia
			Pararoseomonas
			Parasaccharibacter
			Parasalinivibrio
			Parasedimentitalea
			Parashewanella
			Parasphingopyxis
			Parasphingorhabdus
			Paraurantiacibacter
			Parazoarcus
			Parelusimicrobium
			Paremcibacter
			Parerythrobacter
			Paroceanicella
			Parolsenella
			Parvicella
			Parvimonas
			Parvularcula
			Pasteurella
			Patiriisocius
			Paucibacter
			Paucilactobacillus
			Pauljensenia
			Paulownia
			Pectinatus
			Pectobacterium
			Pediococcus
			Pedobacter
			Pedococcus
			Pelagerythrobacter
			Pelagibacterium
			Pelagibius
			Pelagimonas
			Pelagovum
			Pelistega
			Pelolinea
			Pelosinus
			Pendulispora
			Pengzhenrongella
			Peptacetobacter
			Peptoniphilus
			Peptostreptococcus
			Peredibacter
			Peribacillus
			Periweissella
			Permianibacter
			Persicimonas
			Persicobacter
			Peterkaempfera
			Peteryoungia
			Petrimonas
			Petrocella
			Petroclostridium
			Phaeobacter
			Phaeodactylibacter
			Phascolarctobacterium
			Phenylobacterium
			Phnomibacter
			Phocaeicola
			Phocoenobacter
			Phoenicibacter
			Phormidium
			Phosphitispora
			Photobacterium
			Photorhabdus
			Phototrophicus
			Phreatobacter
			Phycicoccus
			Phycisphaerae
			Phyllobacterium
			Phytobacter
			Phytohabitans
			Phytoplasma
			Phytopseudomonas
			Picosynechococcus
			Pigmentibacter
			Pigmentiphaga
			Pikeienuella
			Pimelobacter
			Pirellula
			Pirellulimonas
			Piscinibacter
			Piscinibacterium
			Piscirickettsia
			Pistricoccus
			Planctellipticum
			Planctobacterium
			Planctomyces
			Planctomycetia
			Planctopirus
			Planktothrix
			Planococcus
			Plantactinospora
			Plantibacter
			Pleionea
			Pleomorphomonas
			Plesiomonas
			Pleurocapsa
			Pluralibacter
			Pokkaliibacter
			Polaribacter
			Polaromonas
			Pollutimonas
			Polyangium
			Polycladomyces
			Polymorphobacter
			Polymorphospora
			Polynucleobacter
			Polystyrenella
			Pontibacillus
			Pontibacter
			Ponticoccus
			Pontimicrobium
			Pontimonas
			Pontivivens
			Porifericola
			Poriferisphaera
			Porphyrobacter
			Porphyromonas
			Porticoccus
			Poseidonibacter
			Pradoshia
			Pragia
			Prauserella
			Preplasmiviricota
			Prescottella
			Prevotella
			Priestia
			Prochlorococcus
			Prodigiosinella
			Profundibacter
			Promethearchaeum
			Promicromonospora
			Propionibacterium
			Propioniciclava
			Propionimicrobium
			Prosthecochloris
			Protaetiibacter
			Proteiniborus
			Proteiniclasticum
			Proteiniphilum
			Proteinivorax
			Proteus
			Providencia
			Pseudanabaena
			Pseudactinotalea
			Pseudaeromonas
			Pseudalgibacter
			Pseudalkalibacillus
			Pseudarthrobacter
			Pseudazoarcus
			Pseudemcibacter
			Pseudescherichia
			Pseudidiomarina
			Pseudoalteromonas
			Pseudobacillus
			Pseudobacter
			Pseudobdellovibrio
			Pseudobdellovibrionaceae
			Pseudobutyrivibrio
			Pseudochrobactrum
			Pseudocitrobacter
			Pseudocnuella
			Pseudocolwellia
			Pseudodesulfovibrio
			Pseudoduganella
			Pseudoflavonifractor
			Pseudofrankia
			Pseudogemmatithrix
			Pseudogemmobacter
			Pseudoglutamicibacter
			Pseudogulbenkiania
			Pseudohongiella
			Pseudolabrys
			Pseudolactococcus
			Pseudoleptotrichia
			Pseudoluteimonas
			Pseudolysobacter
			Pseudomonas
			Pseudomyxococcus
			Pseudonocardia
			Pseudooceanicola
			Pseudopelagicola
			Pseudophaeobacter
			Pseudoprevotella
			Pseudoramibacter
			Pseudorhizobium
			Pseudorhodobacter
			Pseudorhodoplanes
			Pseudoroseicyclus
			Pseudosulfitobacter
			Pseudotamlana
			Pseudothauera
			Pseudothermotoga
			Pseudothioglobus
			Pseudovibrio
			Pseudoxanthomonas
			Psychrobacillus
			Psychrobacter
			Psychrobium
			Psychroflexus
			Psychromicrobium
			Psychromonas
			Psychroserpens
			Psychrosphaera
			Puia
			Pukyongia
			Pukyongiella
			Pullulanibacillus
			Pulveribacter
			Pusillibacter
			Pusillimonas
			Pyramidobacter
			Pyrobaculum
			Pyrococcus
			Pyrodictium
			Pyrofollis
			Pyruvatibacter
			Pyxidicoccus
			Qiania
			Qingshengfaniella
			Qipengyuania
			Quatrionicoccus
			Radiobacillus
			Rahnella
			Raineyella
			Ralstonia
			Ramlibacter
			Raoultella
			Raoultibacter
			Rasiella
			Rathayibacter
			Reichenbachiella
			Reinekea
			Renibacterium
			Reyranella
			Rhabdochlamydiaceae
			Rheinheimera
			Rhizobacter
			Rhizobium
			Rhizorhabdus
			Rhizosphaericola
			Rhodanobacter
			Rhodobacter
			Rhodocaloribacter
			Rhodococcoides
			Rhodococcus
			Rhodocytophaga
			Rhodoferax
			Rhodoligotrophos
			Rhodoluna
			Rhodomicrobium
			Rhodophyticola
			Rhodopila
			Rhodopirellula
			Rhodoplanes
			Rhodopseudomonas
			Rhodospirillum
			Rhodothermus
			Rhodovastum
			Rhodovulum
			Rickettsia
			Rickettsiales
			Rickettsiella
			Riemerella
			Rivularia
			Robbsia
			Robertmurraya
			Robiginitalea
			Rodentibacter
			Rohdeia
			Romboutsia
			Roseateles
			Roseburia
			Roseinatronobacter
			Roseibacillus
			Roseibium
			Roseicitreum
			Roseicyclus
			Roseiflexus
			Roseimaritima
			Roseimicrobium
			Roseitalea
			Roseivirga
			Roseivivax
			Roseobacter
			Roseococcus
			Roseomonas
			Roseovarius
			Rosistilla
			Rossellomorea
			Rothia
			Rouxiella
			Ruania
			Rubellicoccus
			Rubripirellula
			Rubrivirga
			Rubrivivax
			Rubrobacter
			Ruegeria
			Rufibacter
			Ruficoccus
			Rugamonas
			Rugosibacter
			Ruicaihuangia
			Ruminiclostridium
			Ruminococcus
			Rummeliibacillus
			Runella
			Ruoffia
			Ruthenibacterium
			Saccharibacillus
			Saccharobesus
			Saccharococcus
			Saccharolobus
			Saccharomonospora
			Saccharophagus
			Saccharopolyspora
			Saccharospirillum
			Saccharothrix
			Sagittula
			Salaquimonas
			Salarchaeum
			Salegentibacter
			Salinarchaeum
			Salinarimonas
			Salicibibacter
			Salidesulfovibrio
			Salimicrobium
			Salinibacter
			Salinibacterium
			Salinibaculum
			Salinicoccus
			Salinicola
			Salinigranum
			Salinilacihabitans
			Salinilacustrithrix
			Salinimicrobium
			Salinimonas
			Saliniradius
			Salinirarus
			Salinirubellus
			Salinisphaera
			Salinispira
			Salinispirillum
			Salinivibrio
			Salinivirga
			Salipaludibacillus
			Salipiger
			Salisediminibacterium
			Salmonella
			Saltatorellus
			Sandaracinobacteroides
			Sandaracinus
			Sanguibacter
			Sanyastnella
			Saprospira
			Saxibacter
			Scandinavium
			Scardovia
			Schaalia
			Schleiferilactobacillus
			Schlesneria
			Scrofimicrobium
			secondary
			Secundilactobacillus
			Sedimentibacter
			Sedimenticola
			Sedimentisphaera
			Sediminibacillus
			Sediminibacterium
			Sediminicoccus
			Sediminicola
			Segatella
			Selenobaculum
			Selenomonas
			Sellimonas
			Seonamhaeicola
			Seohaeicola
			Serinicoccus
			Serpentinicella
			Serpentinimonas
			Serratia
			Shewanella
			Shigella
			Shimia
			Shimwellia
			Shinella
			Shouchella
			Sinanaerobacter
			Siccibacter
			Sideroxyarcus
			Sideroxydans
			Silicimonas
			Silvanigrella
			Silvimonas
			Simiaoa
			Simiduia
			Siminovitchia
			Simkania
			Simonsiella
			Simplicispira
			Singulisphaera
			Sinimarinibacterium
			Sinomicrobium
			Sinomonas
			Sinorhizobium
			Skermanella
			Skermania
			Slackia
			Sneathia
			Sneathiella
			Snodgrassella
			Sodaliphilus
			Sodalis
			Sodalis-like
			Solibacillus
			Solibaculum
			Solicola
			Solidesulfovibrio
			Solilutibacter
			Solimonas
			Solitalea
			Solobacterium
			Solwaraspora
			Sorangium
			Spartinivicinus
			Sphaerimonospora
			Sphaerisporangium
			Sphaerochaeta
			Sphaerotilus
			Sphingobacterium
			Sphingobium
			Sphingomicrobium
			Sphingomonas
			Sphingopyxis
			Sphingorhabdus
			Sphingosinicella
			Sphingosinithalassobacter
			Spiractinospora
			Spiribacter
			Spirillospora
			Spirobacillus
			Spirochaeta
			Spirochaetia
			Spiroplasma
			Spirosoma
			Spongiactinospora
			Spongiibacter
			Sporanaerobacter
			Sporofaciens
			Sporolactobacillus
			Sporomusa
			Sporosarcina
			Stakelama
			Staphylococcus
			Staphylospora
			Staphylothermus
			Stappia
			Starkeya
			Stella
			Stenotrophomonas
			Steroidobacter
			Sterolibacterium
			Stieleria
			Stomatobaculum
			Stratiformator
			Streptacidiphilus
			Streptobacillus
			Streptococcus
			Streptomonospora
			Streptomyces
			Streptosporangium
			Streptoverticillium
			Stutzerimonas
			Stygiolobus
			Subdoligranulum
			Subtercola
			Succinivibrio
			Suicoccus
			Sulfidibacter
			Sulfitobacter
			Sulfobacillus
			Sulfodiicoccus
			Sulfolobus
			Sulfuracidifex
			Sulfuricaulis
			Sulfuricystis
			Sulfuriferula
			Sulfuriflexus
			Sulfurifustis
			Sulfurihydrogenibium
			Sulfurimicrobium
			Sulfurimonas
			Sulfuriroseicoccus
			Sulfurisphaera
			Sulfuritortus
			Sulfurivermis
			Sulfurospirillum
			Sulfurovum
			Superficieibacter
			Sutcliffiella
			Sutterella
			Suttonella
			Svornostia
			Swingsia
			Symbiopectobacterium
			Symmachiella
			Synechococcus
			Synechocystis
			Synoicihabitans
			Syntrophotalea
			Syntrophus
			Tabrizicola
			Tahibacter
			Tamlana
			Tannerella
			Tannockella
			Tardibacter
			Tardiphaga
			Tateyamaria
			Tatumella
			Taurinivorans
			Tautonia
			Taylorella
			Tenacibaculum
			Teichococcus
			Telluria
			Tellurirhabdus
			Telmatobacter
			Telmatocola
			Temperatibacter
			Tenuifilum
			Tepidibacillus
			Tepidibacter
			Tepidicaulis
			Tepidiforma
			Tepidimonas
			Tepiditoga
			Terasakiella
			Teredinibacter
			Termitidicoccus
			Terrabacter
			Terribacillus
			Terribium
			Terricaulis
			Terriglobia
			Terriglobus
			Terrihabitans
			Terrirubrum
			Terrisporobacter
			Tessaracoccus
			Testudinibacter
			Tetragenococcus
			Thalassobacter
			Thalassobaculum
			Thalassobellus
			Thalassobius
			Thalassococcus
			Thalassoglobus
			Thalassolituus
[truncated: 171 more rows]
