# Supplementary material for: Apple pomace and hempseed cake can reduce methane intensity (CH₄/DMI) and alter the rumen microbiome in dairy cows: a shotgun metagenomic approach
Source: J Anim Sci Biotechnol. 2026 Jun 24;17:128. doi: 10.1186/s40104-026-01448-1 (PMC13292333; doi:10.1186/s40104-026-01448-1)
Supplement: Supplementary file 4 — Additional file 4: Overall Functional Redundancy. [file 40104_2026_1448_MOESM4_ESM.xlsx]

## Sheet: KEGG_functions
The total number of identified functional features across three annotation databases KEGG (Kyoto Encyclopedia of Genes and Genomes) pathways
Pathway	Control	Apple	Hempseed
Glycolysis / Gluconeogenesis	33	37	16
ABC transporters	34	6	19
Pyruvate metabolism	10	41	2
Starch and sucrose metabolism	30	39	42
Amino acid biosynthesis	23	3	19
Fatty acid metabolism	19	21	41
Oxidative phosphorylation	27	16	38
Pentose phosphate pathway	6	38	27
TCA cycle	24	18	41
Amino sugar and nucleotide sugar metabolism	26	34	27
Fructose and mannose metabolism	17	30	14
Galactose metabolism	26	33	15
Butanoate metabolism	34	16	17
Propanoate metabolism	9	28	34
Methane metabolism	17	0	2
Nitrogen metabolism	34	34	32
Sulfur metabolism	35	0	29
Phosphotransferase system	4	9	7
Bacterial secretion system	17	37	11
Flagellar assembly	20	25	22
	445	465	455

## Sheet: COG_functions
The total number of identified functional features across three annotation databases COG (Clusters of Orthologous Groups) categories
Category	Control	Apple	Hempseed
Carbohydrate transport & metabolism	14	11	10
Energy production & conversion	20	3	4
Amino acid transport & metabolism	15	7	4
Translation, ribosomal structure	11	13	6
Cell wall/membrane biogenesis	17	15	16
Inorganic ion transport & metabolism	4	11	16
Signal transduction mechanisms	5	5	12
Transcription	17	2	12
Replication, recombination & repair	14	2	9
Posttranslational modification	5	6	0
Lipid transport & metabolism	1	13	10
Secondary metabolites biosynthesis	3	0	14
Defense mechanisms	4	4	12
Cell motility	10	18	7
Cell cycle control	4	18	9
Nucleotide transport & metabolism	13	14	9
Coenzyme transport & metabolism	0	7	0
General function prediction only	8	10	6
Function unknown	10	15	10
RNA processing & modification	0	11	14
	175	185	180

## Sheet: CAZy_functions
The total number of identified functional features across three annotation databases CAZy (Carbohydrate-Active enZymes) enzyme families
Family	Control	Apple	Hempseed
GH5: Cellulases	5	13	3
GH10: Xylanases	6	8	2
GH9: Endoglucanases	8	9	9
GH1: Beta-glucosidases	9	13	16
GH43: Xylanases/Arabinanases	11	12	15
GT2: Glycosyltransferases	6	8	16
PL1: Pectate lyases	14	11	3
CE1: Carboxylesterases	14	2	19
AA1: Laccases	3	11	6
CBM2: Cellulose-binding modules	11	9	3
	87	96	92
