# Supplementary material for: Apple pomace and hempseed cake can reduce methane intensity (CH₄/DMI) and alter the rumen microbiome in dairy cows: a shotgun metagenomic approach
Source: J Anim Sci Biotechnol. 2026 Jun 24;17:128. doi: 10.1186/s40104-026-01448-1 (PMC13292333; doi:10.1186/s40104-026-01448-1)
Supplement: Supplementary file 5 — Additional file 5: Effect sizes (Δ, % change, and standardized mean differences) for key microbial and phenotypic outcomes. [file 40104_2026_1448_MOESM5_ESM.xlsx]

## Sheet: S5-1
Phylum-Level Relative Abundance Effect Sizes
Phylum	Control_Mean_%	Control_SEM	Control_SD	Apple_Mean_%	Apple_SEM	Apple_SD	Hempseed_Mean_%	Hempseed_SEM	Hempseed_SD	Delta_Apple_pp	Delta_Hempseed_pp	Percent_Change_Apple	Percent_Change_Hempseed	FoldChange_Apple	FoldChange_Hempseed	Hedges_g_Apple	Hedges_g_Apple_CI95_Lower	Hedges_g_Apple_CI95_Upper	Hedges_g_Hempseed	Hedges_g_Hempseed_CI95_Lower	Hedges_g_Hempseed_CI95_Upper	P_value_Apple	P_value_Hempseed	Effect_Size_Interpretation_Apple	Effect_Size_Interpretation_Hempseed	ANOVA_F	ANOVA_P
Bacteroidota	48.2	0.8	3.1	56.7	0.72	2.79	54.5	0.88	3.4	8.5	6.3	0.176	0.131	1.176	1.131	2.91	1.73	4.09	2.01	0.89	3.13	0.032	0.048	Large (major shift)	Large (major shift)	4.23	0.028
Firmicutes	38.9	0.7	2.71	33	0.62	2.4	34.8	0.75	2.9	-5.9	-4.1	-0.152	-0.105	0.848	0.895	-2.33	-3.45	-1.21	-1.52	-2.59	-0.45	0.041	0.039	Large (major decrease)	Large (moderate decrease)	3.98	0.035
Proteobacteria	7.8	0.31	1.2	7.2	0.28	1.08	8.1	0.34	1.32	-0.6	0.3	-0.077	0.038	0.923	1.038	-0.52	-1.25	0.21	0.24	-0.48	0.96	0.489	0.578	Small (negligible)	Small (negligible)	0.41	0.67
Actinobacteriota	3.1	0.15	0.58	2.8	0.13	0.5	3.4	0.18	0.7	-0.3	0.3	-0.097	0.097	0.903	1.097	-0.56	-1.29	0.17	0.49	-0.24	1.22	0.412	0.334	Small (minor)	Small (minor)	0.67	0.52
Euryarchaeota	1.9	0.08	0.31	1.8	0.08	0.31	2.1	0.1	0.39	-0.1	0.2	-0.053	0.105	0.947	1.105	-0.32	-1.04	0.4	0.58	-0.15	1.31	0.512	0.289	Trivial	Small	0.56	0.58
Verrucomicrobiota	0.5	0.03	0.12	0.4	0.03	0.12	0.6	0.03	0.12	-0.1	0.1	-0.2	0.2	0.8	1.2	-0.83	-1.57	-0.09	0.83	0.09	1.57	0.289	0.198	Medium (decrease)	Medium (increase)	0.91	0.42
Spirochaetota	0.4	0.03	0.12	0.3	0.02	0.08	0.5	0.03	0.12	-0.1	0.1	-0.25	0.25	0.75	1.25	-0.98	-1.73	-0.23	0.98	0.23	1.73	0.234	0.156	Medium (decrease)	Medium (increase)	1.12	0.35
Fibrobacterota	0.3	0.02	0.08	0.2	0.02	0.08	0.4	0.02	0.08	-0.1	0.1	-0.333	0.333	0.667	1.333	-1.25	-2.02	-0.48	1.25	0.48	2.02	0.178	0.112	Large (decrease)	Large (increase)	1.31	0.29
Synergistota	0.15	0.01	0.04	0.12	0.008	0.031	0.18	0.013	0.05	-0.03	0.03	-0.2	0.2	0.8	1.2	-0.83	-1.57	-0.09	0.83	0.09	1.57	0.267	0.189	Medium	Medium	1.04	0.38
Patescibacteria	0.1	0.008	0.031	0.08	0.005	0.019	0.12	0.01	0.039	-0.02	0.02	-0.2	0.2	0.8	1.2	-0.83	-1.57	-0.09	0.83	0.09	1.57	0.234	0.167	Medium	Medium	0.86	0.44
Planctomycetota	0.04	0.003	0.012	0.03	0.003	0.012	0.05	0.005	0.019	-0.01	0.01	-0.25	0.25	0.75	1.25	-0.83	-1.57	-0.09	0.83	0.09	1.57	0.334	0.245	Medium	Medium	0.7	0.51
Cyanobacteriota	0.02	0.002	0.008	0.015	0.002	0.008	0.025	0.003	0.012	-0.005	0.005	-0.25	0.25	0.75	1.25	-0.63	-1.35	0.09	0.63	-0.09	1.35	0.389	0.289	Medium	Medium	0.25	0.78
F_B_Ratio	0.81	0.015	0.058	0.58	0.013	0.05	0.64	0.013	0.05	-0.23	-0.17	-0.284	-0.21	0.716	0.79	-4.21	-5.52	-2.9	-3.13	-4.33	-1.93	0.009	0.009	Very Large (major shift)	Large (major shift)	5.84	0.009

## Sheet: S5-2
Alpha Diversity Effect Sizes
Diversity_Index	Control_Mean	Control_SEM	Control_SD	Apple_Mean	Apple_SEM	Apple_SD	Hempseed_Mean	Hempseed_SEM	Hempseed_SD	Delta_Apple	Delta_Hempseed	Percent_Change_Apple	Percent_Change_Hempseed	Hedges_g_Apple	Hedges_g_Apple_CI95_Lower	Hedges_g_Apple_CI95_Upper	Hedges_g_Hempseed	Hedges_g_Hempseed_CI95_Lower	Hedges_g_Hempseed_CI95_Upper	P_value_Apple	P_value_Hempseed	Effect_Size_Interpretation_Apple	Effect_Size_Interpretation_Hempseed	ANOVA_F	ANOVA_P
Shannon	5.27	0.072	0.279	5.42	0.08	0.31	5.48	0.075	0.29	0.15	0.21	0.028	0.04	0.5	-0.23	1.23	0.74	0.01	1.47	0.576	0.339	Medium (minor increase)	Medium (minor increase)	1.07	0.35
Chao1	15450	64.5	250	15450	38.7	150	15450	51.6	200	0	0	0	0	0	-0.72	0.72	0	-0.72	0.72	1	1	Trivial (no change)	Trivial (no change)	0	1
Simpson	0.95	0.01	0.039	0.94	0.005	0.019	0.94	0.01	0.039	-0.01	-0.01	-0.011	-0.011	-0.32	-1.04	0.4	-0.32	-1.04	0.4	0.489	0.489	Small (trivial)	Small (trivial)	0.52	0.6
Observed_OTUs	15234	58.7	227	15398	45.2	175	15478	62.3	241	164	244	0.011	0.016	0.79	0.06	1.52	1.1	0.36	1.84	0.234	0.145	Medium (minor)	Medium (moderate)	1.45	0.245

## Sheet: S5-3
Genus-Level Effect Sizes (Top 20 Differentially Abundant)
Genus	Control_Mean_%	Control_SEM	Control_SD	Apple_Mean_%	Apple_SEM	Apple_SD	Hempseed_Mean_%	Hempseed_SEM	Hempseed_SD	Delta_Apple_pp	Delta_Hempseed_pp	Percent_Change_Apple	Percent_Change_Hempseed	FoldChange_Apple	FoldChange_Hempseed	Log2FC_Apple	Log2FC_Hempseed	Hedges_g_Apple	Hedges_g_Apple_CI95	Hedges_g_Hempseed	Hedges_g_Hempseed_CI95	P_value_Apple	P_value_Hempseed	FDR_Apple	FDR_Hempseed	Effect_Interpretation_Apple	Effect_Interpretation_Hempseed
Prevotella	18.2	0.46	1.78	24.7	0.59	2.29	22.4	0.67	2.6	6.5	4.2	0.357	0.231	1.357	1.231	0.44	0.3	3.23	[2.04, 4.42]	1.82	[0.71, 2.93]	0.0002	0.0063	0.008	0.021	Very Large (major enrichment)	Large (major enrichment)
Prevotella_bryantii	4.3	0.13	0.5	6.5	0.18	0.7	4.8	0.15	0.58	2.2	0.5	0.512	0.116	1.512	1.116	0.6	0.16	3.75	[2.52, 4.98]	0.91	[-0.17, 1.99]	0.0001	0.219	0.003	0.178	Very Large (highly enriched)	Medium
Prevotella_ruminicola	3.8	0.1	0.39	5.2	0.15	0.58	4.1	0.13	0.5	1.4	0.3	0.368	0.079	1.368	1.079	0.45	0.11	2.89	[1.73, 4.05]	0.65	[-0.41, 1.71]	0.0005	0.358	0.021	0.267	Very Large (major enrichment)	Medium (minor)
Bacteroides	6.7	0.23	0.89	7.4	0.28	1.08	6.2	0.21	0.81	0.7	-0.5	0.104	-0.075	1.104	0.925	0.14	-0.11	0.68	[-0.36, 1.72]	-0.6	[-1.66, 0.46]	0.352	0.429	0.234	0.412	Medium (minor)	Medium (minor decrease)
Ruminococcus	7.8	0.31	1.2	7.2	0.28	1.08	8.9	0.36	1.39	-0.6	1.1	-0.077	0.141	0.923	1.141	-0.11	0.19	-0.52	[-1.56, 0.52]	0.85	[-0.21, 1.91]	0.223	0.057	0.345	0.198	Small (minor decrease)	Medium (moderate increase)
Ruminococcus_flavefaciens	2.9	0.1	0.39	2.6	0.1	0.39	3.5	0.13	0.5	-0.3	0.6	-0.103	0.207	0.897	1.207	-0.16	0.27	-0.77	[-1.82, 0.28]	1.3	[0.19, 2.41]	0.147	0.024	0.289	0.112	Medium (minor decrease)	Large (moderate enrichment)
Segatella	3.6	0.13	0.5	3.9	0.15	0.58	5.1	0.18	0.7	0.3	1.5	0.083	0.417	1.083	1.417	0.11	0.5	0.55	[-0.50, 1.60]	2.4	[1.20, 3.60]	0.167	0.0001	0.456	0.033	Medium (minor)	Very Large (major enrichment)
Segatella_bryantii	1.2	0.05	0.19	1.4	0.05	0.19	1.7	0.08	0.31	0.2	0.5	0.167	0.417	1.167	1.417	0.22	0.5	1.05	[-0.03, 2.13]	2.02	[0.87, 3.17]	0.067	0.0001	0.234	0.033	Medium (moderate)	Very Large (major enrichment)
Fibrobacter	2.8	0.1	0.39	2.5	0.1	0.39	3.2	0.13	0.5	-0.3	0.4	-0.107	0.143	0.893	1.143	-0.16	0.19	-0.77	[-1.82, 0.28]	0.87	[-0.19, 1.93]	0.147	0.114	0.312	0.156	Medium (decrease)	Medium (increase)
Methanobrevibacter	1.68	0.036	0.139	1.55	0.031	0.12	1.62	0.034	0.132	-0.13	-0.06	-0.077	-0.036	0.923	0.964	-0.11	-0.05	-0.98	[-2.04, 0.08]	-0.45	[-1.50, 0.60]	0.168	0.478	0.234	0.589	Medium (minor decrease)	Small (trivial)
Butyrivibrio	2.1	0.08	0.31	2.2	0.08	0.31	2.5	0.1	0.39	0.1	0.4	0.048	0.19	1.048	1.19	0.06	0.25	0.32	[-0.72, 1.36]	1.15	[0.06, 2.24]	0.645	0.073	0.712	0.145	Small (trivial)	Large (moderate enrichment)
Butyrivibrio_fibrisolvens	1.3	0.05	0.19	1.4	0.05	0.19	1.5	0.08	0.31	0.1	0.2	0.077	0.154	1.077	1.154	0.1	0.21	0.53	[-0.52, 1.58]	0.87	[-0.19, 1.93]	0.503	0.19	0.456	0.145	Medium (minor)	Medium (moderate)
Selenomonas	1.9	0.08	0.31	2.2	0.1	0.39	1.7	0.08	0.31	0.3	-0.2	0.158	-0.105	1.158	0.895	0.21	-0.16	0.91	[-0.15, 1.97]	-0.65	[-1.71, 0.41]	0.036	0.11	0.189	0.412	Medium (moderate increase)	Medium (minor decrease)
Succinimonas	1.7	0.08	0.31	1.5	0.05	0.19	1.9	0.08	0.31	-0.2	0.2	-0.118	0.118	0.882	1.118	-0.18	0.16	-0.83	[-1.89, 0.23]	0.71	[-0.35, 1.77]	0.072	0.11	0.289	0.234	Medium (decrease)	Medium (increase)
Treponema	1.5	0.05	0.19	1.3	0.05	0.19	1.7	0.08	0.31	-0.2	0.2	-0.133	0.133	0.867	1.133	-0.21	0.18	-1.05	[-2.11, 0.01]	0.87	[-0.19, 1.93]	0.036	0.101	0.267	0.198	Medium (decrease)	Medium (increase)
Xylanibacter	0.8	0.03	0.12	0.9	0.03	0.12	1.3	0.05	0.19	0.1	0.5	0.125	0.625	1.125	1.625	0.17	0.71	0.83	[-0.23, 1.89]	3.23	[2.01, 4.45]	0.226	0.0001	0.298	0.009	Medium (moderate)	Very Large (highly enriched)
Alistipes	1.2	0.05	0.19	1	0.05	0.19	1.4	0.05	0.19	-0.2	0.2	-0.167	0.167	0.833	1.167	-0.26	0.22	-1.05	[-2.11, 0.01]	1.05	[-0.01, 2.11]	0.009	0.028	0.189	0.156	Medium (decrease)	Medium (increase)
Oscillibacter	1.1	0.05	0.19	1	0.05	0.19	1.3	0.05	0.19	-0.1	0.2	-0.091	0.182	0.909	1.182	-0.14	0.24	-0.53	[-1.58, 0.52]	1.05	[-0.01, 2.11]	0.162	0.016	0.378	0.145	Small (minor)	Medium (moderate)
Lachnospira	1	0.05	0.19	0.9	0.04	0.15	1.2	0.05	0.19	-0.1	0.2	-0.1	0.2	0.9	1.2	-0.15	0.26	-0.63	[-1.68, 0.42]	1.15	[0.06, 2.24]	0.174	0.018	0.334	0.123	Medium (decrease)	Large (moderate increase)
Coprococcus	0.9	0.04	0.15	0.8	0.03	0.12	1.1	0.05	0.19	-0.1	0.2	-0.111	0.222	0.889	1.222	-0.17	0.29	-0.77	[-1.82, 0.28]	1.3	[0.19, 2.41]	0.089	0.004	0.298	0.089	Medium (decrease)	Large (moderate increase)

## Sheet: S5-4
KEGG Pathway Effect Sizes (Top 10)
KEGG_ID	Pathway_Name	Control_Mean_TPM	Control_SEM	Apple_Mean_TPM	Apple_SEM	Hempseed_Mean_TPM	Hempseed_SEM	Delta_Apple	Delta_Hempseed	Percent_Change_Apple	Percent_Change_Hempseed	FoldChange_Apple	FoldChange_Hempseed	Log2FC_Apple	Log2FC_Hempseed	Hedges_g_Apple	Hedges_g_Apple_CI95	Hedges_g_Hempseed	Hedges_g_Hempseed_CI95	P_value_Apple	P_value_Hempseed	FDR_Apple	FDR_Hempseed	Effect_Interpretation_Apple	Effect_Interpretation_Hempseed
ko00640	Propanoate metabolism	3245	88.3	4932	102.8	4012	100.5	1687	767	0.52	0.236	1.52	1.236	0.6	0.31	4.25	[2.96, 5.54]	2.05	[0.91, 3.19]	0.0002	0.0386	0.019	0.098	Very Large (major enrichment)	Large (major enrichment)
ko00010	Glycolysis	5678	117.8	7438	132.3	6234	123.5	1760	556	0.31	0.098	1.31	1.098	0.39	0.14	3.56	[2.33, 4.79]	1.18	[0.09, 2.27]	0.0012	0.2801	0.042	0.456	Very Large (major enrichment)	Large (moderate)
ko00620	Pyruvate metabolism	4123	99.9	5256	113.9	5852	122.9	1133	1729	0.275	0.419	1.275	1.419	0.35	0.51	2.89	[1.73, 4.05]	3.89	[2.60, 5.18]	0.0071	0.0003	0.048	0.041	Very Large (major enrichment)	Very Large (major enrichment)
ko00030	Pentose phosphate	2567	74.7	3312	86.3	2889	76.9	745	322	0.29	0.125	1.29	1.125	0.37	0.17	2.59	[1.47, 3.71]	1.22	[0.13, 2.31]	0.0083	0.1903	0.052	0.334	Very Large (major enrichment)	Large (moderate)
ko00051	Fructose/mannose	1897	45.9	2398	51.9	2134	48.8	501	237	0.264	0.125	1.264	1.125	0.34	0.16	2.67	[1.54, 3.80]	1.35	[0.24, 2.46]	0.0088	0.2187	0.067	0.378	Very Large	Large
ko00052	Galactose	2134	51.1	2689	60.4	2378	54.7	555	244	0.26	0.114	1.26	1.114	0.33	0.15	2.63	[1.51, 3.75]	1.25	[0.16, 2.34]	0.0111	0.2503	0.078	0.412	Very Large	Large
ko00500	Starch/sucrose	3456	80.6	4234	94.7	3889	89.3	778	433	0.225	0.125	1.225	1.125	0.3	0.17	2.4	[1.30, 3.50]	1.36	[0.25, 2.47]	0.0124	0.1556	0.089	0.289	Very Large	Large
ko00520	Amino sugar	2789	68.9	3412	76.8	3089	71.8	623	300	0.223	0.108	1.223	1.108	0.29	0.15	2.34	[1.25, 3.43]	1.17	[0.08, 2.26]	0.0155	0.2114	0.098	0.367	Very Large	Large
ko00680	Methane metabolism	3456	86.3	3198	80.6	3289	84.9	-258	-167	-0.075	-0.048	0.925	0.952	-0.11	-0.07	-0.83	[-1.89, 0.23]	-0.55	[-1.60, 0.50]	0.223	0.435	0.234	0.567	Medium (minor decrease)	Medium (minor decrease)
ko00710	Carbon fixation	1234	34.7	1089	31.4	1156	33.4	-145	-78	-0.118	-0.063	0.882	0.937	-0.18	-0.09	-1.18	[-2.26, -0.10]	-0.67	[-1.73, 0.39]	0.101	0.412	0.345	0.623	Large (decrease)	Medium (decrease)

## Sheet: S5-5
CAZy Family Effect Sizes (Top 10)
CAZy_Family	CAZy_Class	Substrate	Control_Mean_TPM	Control_SEM	Apple_Mean_TPM	Apple_SEM	Hempseed_Mean_TPM	Hempseed_SEM	Delta_Apple	Delta_Hempseed	Percent_Change_Apple	Percent_Change_Hempseed	FoldChange_Apple	FoldChange_Hempseed	Log2FC_Apple	Log2FC_Hempseed	Hedges_g_Apple	Hedges_g_Apple_CI95	Hedges_g_Hempseed	Hedges_g_Hempseed_CI95	P_value_Apple	P_value_Hempseed	FDR_Apple	FDR_Hempseed	Effect_Interpretation_Apple	Effect_Interpretation_Hempseed
GH13	GH	Starch	3456	86.3	4768	123.1	4123	106.4	1312	667	0.38	0.193	1.38	1.193	0.47	0.25	3.89	[2.60, 5.18]	1.89	[0.77, 3.01]	0.0004	0.0375	0.028	0.098	Very Large (major enrichment)	Large (major enrichment)
GH11	GH	Xylan	1234	33.1	1398	37.5	2023	52.3	164	789	0.133	0.639	1.133	1.639	0.18	0.71	1.49	[0.40, 2.58]	5.23	[3.78, 6.68]	0.1336	1e-05	0.298	0.009	Large (moderate)	Very Large (highly enriched)
GH10	GH	Xylan	1678	43.3	1889	48.8	2456	63.4	211	778	0.126	0.464	1.126	1.464	0.17	0.55	1.43	[0.35, 2.51]	4.23	[2.89, 5.57]	0.1213	1e-05	0.289	0.009	Large (moderate)	Very Large (highly enriched)
GH43	GH	Arabinoxylan	1456	37.6	1678	43.3	2134	55.1	222	678	0.152	0.466	1.152	1.466	0.2	0.55	1.69	[0.59, 2.79]	4.23	[2.89, 5.57]	0.0695	1e-05	0.212	0.008	Large (moderate enrichment)	Very Large (highly enriched)
GH51	GH	Arabinofuranosides	1234	31.9	1389	35.9	1789	46.2	155	555	0.126	0.45	1.126	1.45	0.17	0.54	1.48	[0.39, 2.57]	4.1	[2.77, 5.43]	0.1213	1e-05	0.289	0.012	Large (moderate)	Very Large (highly enriched)
GH5	GH	Cellulose	2456	63.5	2789	72	3012	77.8	333	556	0.136	0.226	1.136	1.226	0.18	0.29	1.53	[0.44, 2.62]	2.45	[1.33, 3.57]	0.0836	0.0084	0.234	0.078	Large (moderate)	Very Large (major)
GH28	GH	Pectin	1567	40.5	1756	45.4	1823	47.1	189	256	0.121	0.163	1.121	1.163	0.16	0.21	1.41	[0.33, 2.49]	1.67	[0.57, 2.77]	0.1456	0.0557	0.312	0.189	Large (moderate)	Large (moderate)
GH53	GH	Arabinogalactan	876	22.6	956	24.7	1023	26.4	80	147	0.091	0.168	1.091	1.168	0.13	0.23	1.08	[0.00, 2.16]	1.76	[0.65, 2.87]	0.2801	0.0557	0.478	0.089	Large (moderate)	Large (moderate)
CE1	CE	Acetyl groups	1456	37.6	1678	43.3	1889	48.8	222	433	0.152	0.297	1.152	1.297	0.2	0.38	1.69	[0.59, 2.79]	3.12	[1.94, 4.30]	0.0695	0.0006	0.212	0.045	Large (moderate)	Very Large (major)
CE2	CE	Acetyl xylan	1234	31.9	1412	36.5	1634	42.2	178	400	0.144	0.324	1.144	1.324	0.19	0.41	1.62	[0.53, 2.71]	3.45	[2.23, 4.67]	0.0836	0.0006	0.234	0.042	Large (moderate)	Very Large (major)
