# Supplementary material for: Apple pomace and hempseed cake can reduce methane intensity (CH₄/DMI) and alter the rumen microbiome in dairy cows: a shotgun metagenomic approach
Source: J Anim Sci Biotechnol. 2026 Jun 24;17:128. doi: 10.1186/s40104-026-01448-1 (PMC13292333; doi:10.1186/s40104-026-01448-1)
Supplement: Supplementary file 6 — Additional file 6: CAZy Family Enrichment. [file 40104_2026_1448_MOESM6_ESM.xlsx]

## Sheet:  S6 (CAZy Family Enrichment)
Complete CAZy Family Abundance and Differential Enrichment
FeatureType	Family	EnzymeLabel	CAZyClass	Substrate	Treatment	Comparison	FoldEnrichment_vs_Control	P_Value	Significance	TaxaNotes	Log2FC
CAZy	PL1	Pectate lyase	PL	Pectin	AP	AP vs Control	1.02	0.121	ns	Treponema; Bacteroides; Prevotella↑	0.0285692
CAZy	GH53	Arabinogalactanase	GH	Arabinogalactan	AP	AP vs Control	1.12	0.288	ns	Prevotella↑; Bacteroides; Butyrivibrio	0.163499
CAZy	GH5	Cellulase/Mannanase	GH	β-1,4-glucans/Mannan	AP	AP vs Control	1.08	0.836	ns	Ruminococcus; Fibrobacter; Prevotella↑	0.111031
CAZy	GH48	Cellulase	GH	Cellulose	AP	AP vs Control	1.03	0.645	ns	Ruminococcus flavefaciens; Fibrobacter succinogenes; Clostridium	0.0426443
CAZy	GH43	Arabinofuranosidase	GH	Arabinoxylan/Arabinan	AP	AP vs Control	1.15	0.695	ns	Prevotella↑; Segatella; Butyrivibrio	0.201634
CAZy	GH28	Polygalacturonase	GH	Pectin	AP	AP vs Control	1.05	0.145	ns	Treponema; Butyrivibrio; Prevotella↑	0.0703893
CAZy	GH13	α-Amylase	GH	Starch/Glycogen	AP	AP vs Control	1.38	0.028	* (p<0.05)	Prevotella↑↑; P. bryantii↑↑ (E13-17)	0.464668
CAZy	GH11	Xylanase	GH	Xylan	AP	AP vs Control	1.09	0.133	ns	Prevotella↑; Butyrivibrio; Xylanibacter	0.124328
CAZy	GH10	Xylanase	GH	Xylan	AP	AP vs Control	1.12	0.121	ns	Prevotella↑; Xylanibacter; Butyrivibrio	0.163499
CAZy	CE6	Acetyl xylan esterase	CE	Acetylated xylan	AP	AP vs Control	1.05	0.133	ns	Prevotella↑; Bacteroides; Butyrivibrio	0.0703893
CAZy	CE1	Acetyl esterase	CE	Acetylated polysaccharides	AP	AP vs Control	1.08	0.695	ns	Prevotella↑; Bacteroides; Butyrivibrio	0.111031
CAZy	PL1	Pectate lyase	PL	Pectin	HC	HC vs Control	1.16	0.299	ns	Treponema↑; Prevotella; Bacteroides	0.214125
CAZy	GH53	Arabinogalactanase	GH	Arabinogalactan	HC	HC vs Control	1.3	0.089	† (p<0.10)	Prevotella; Butyrivibrio↑; Bacteroides	0.378512
CAZy	GH5	Cellulase/Mannanase	GH	β-1, 4-glucans/Mannan	HC	HC vs Control	1.19	0.846	ns	Fibrobacter↑; Ruminococcus; Butyrivibrio↑	0.250962
CAZy	GH48	Cellulase	GH	Cellulose	HC	HC vs Control	1.22	0.732	ns	Ruminococcus; Fibrobacter↑; Clostridium	0.286881
CAZy	GH43	Arabinofuranosidase	GH	Arabinoxylan/Arabinan	HC	HC vs Control	1.3	0.078	† (p<0.10)	Prevotella; Xylanibacter↑↑; Segatella↑	0.378512
CAZy	GH28	Polygalacturonase	GH	Pectin	HC	HC vs Control	1.29	0.067	† (p<0.10)	Prevotella; Treponema↑; Bacteroides	0.367371
CAZy	GH13	α-Amylase	GH	Starch/Glycogen	HC	HC vs Control	1.12	0.375	ns	Prevotella; Bacteroides; Ruminococcus	0.163499
CAZy	GH11	Xylanase	GH	Xylan	HC	HC vs Control	1.67	0.028	* (p<0.05)	Xylanibacter↑↑ (X. ruminicola); Prevotella; Butyrivibrio	0.739848
CAZy	GH10	Xylanase	GH	Xylan	HC	HC vs Control	1.6	0.035	* (p<0.05)	Xylanibacter↑↑ (X. ruminicola); Prevotella; Segatella↑	0.678072
CAZy	CE6	Acetyl xylan esterase	CE	Acetylated xylan	HC	HC vs Control	1.18	0.631	ns	Xylanibacter↑↑; Prevotella; Butyrivibrio	0.238787
CAZy	CE1	Acetyl esterase	CE	Acetylated polysaccharides	HC	HC vs Control	1.21	0.095	† (p<0.10)	Prevotella; Xylanibacter↑↑; Butyrivibrio	0.275007
