# Supplementary material for: Apple pomace and hempseed cake can reduce methane intensity (CH₄/DMI) and alter the rumen microbiome in dairy cows: a shotgun metagenomic approach
Source: J Anim Sci Biotechnol. 2026 Jun 24;17:128. doi: 10.1186/s40104-026-01448-1 (PMC13292333; doi:10.1186/s40104-026-01448-1)
Supplement: Supplementary file 7 — Additional file 7: COG Functional Analysis. [file 40104_2026_1448_MOESM7_ESM.xlsx]

## Sheet: S7 (COG Functional Analysis)
COG Function-Taxa Associations Differential Abundance Analysis
FeatureType	FeatureID	Description	FunctionalGroup	Treatment	Comparison	FoldEnrichment_vs_Control	P_Value	Significance	TaxaNotes	Log2FC
COG	COG0814	Amino acid permease	Amino acid metabolism	AP	AP vs Control	1.09	0.3733	ns	Prevotella↑; Bacteroides	0.124328
COG	COG0473	Isoleucine degradation	Amino acid metabolism	AP	AP vs Control	1.11	0.4353	ns	Prevotella↑; Ruminococcus	0.15056
COG	COG1653	Sugar transporter	Carbohydrate transport	AP	AP vs Control	1.15	0.5047	ns	Prevotella↑↑; Segatella; Bacteroides	0.201634
COG	COG0427	Methylmalonyl-CoA mutase	Energy production	AP	AP vs Control	1.21	0.5047	ns	Prevotella↑; Bacteroides; Segatella	0.275007
COG	COG0074	Succinyl-CoA synthetase	Energy production	AP	AP vs Control	1.25	0.089	† (p<0.10)	P. bryantii↑↑	0.321928
COG	COG0318	Acyl-CoA dehydrogenase	Lipid metabolism	AP	AP vs Control	1.07	0.6766	ns	Prevotella; Bacteroides; Butyrivibrio	0.0976108
COG	COG0814	Amino acid permease	Amino acid metabolism	HC	HC vs Control	1.17	0.8089	ns	Segatella↑; Xylanibacter↑; Prevotella	0.226509
COG	COG0473	Isoleucine degradation	Amino acid metabolism	HC	HC vs Control	1.28	0.078	† (p<0.10)	Prevotella; Butyrivibrio↑	0.356144
COG	COG1653	Sugar transporter	Carbohydrate transport	HC	HC vs Control	1.19	0.5776	ns	Segatella↑; Xylanibacter↑↑; Prevotella	0.250962
COG	COG0427	Methylmalonyl-CoA mutase	Energy production	HC	HC vs Control	1.14	0.6554	ns	Segatella bryantii↑; Prevotella; Bacteroides	0.189034
COG	COG0074	Succinyl-CoA synthetase	Energy production	HC	HC vs Control	1.16	0.7392	ns	Segatella bryantii↑; Xylanibacter↑; Prevotella	0.214125
COG	COG0318	Acyl-CoA dehydrogenase	Lipid metabolism	HC	HC vs Control	1.14	0.7392	ns	Xylanibacter↑; Prevotella; Fibrobacter	0.189034
