# Supplementary material for: Apple pomace and hempseed cake can reduce methane intensity (CH₄/DMI) and alter the rumen microbiome in dairy cows: a shotgun metagenomic approach
Source: J Anim Sci Biotechnol. 2026 Jun 24;17:128. doi: 10.1186/s40104-026-01448-1 (PMC13292333; doi:10.1186/s40104-026-01448-1)
Supplement: Supplementary file 8 — Additional file 8: KEGG Pathways Analysis. [file 40104_2026_1448_MOESM8_ESM.xlsx]

## Sheet: S8 (KEGG Pathways Analysis)
KEGG_ID	Pathway_Name	Treatment	Key_Bacteria	Enrichment	P_Value	FDR	Significance	Functional_Category
ko00640	Propanoate metabolism	Apple	Prevotella bryantii	1.52	0.019	0.048	*	Carbohydrate metabolism
ko00620	Pyruvate metabolism	Hempseed	Segatella bryantii, S. copri	1.42	0.041	0.095	*	Carbohydrate metabolism
ko00010	Glycolysis/Gluconeogenesis	Apple	Prevotella bryantii, P. ruminicola	1.31	0.042	0.095	*	Carbohydrate metabolism
ko00620	Pyruvate metabolism	Apple	Prevotella bryantii	1.24	0.067	0.128	†	Carbohydrate metabolism
ko00020	Citrate cycle (TCA)	Apple	Prevotella bryantii	1.18	0.089	0.156	†	Energy metabolism
ko00280	Valine, leucine, isoleucine degradation	Hempseed	Prevotella, Butyrivibrio	1.21	0.089	0.156	†	Amino acid metabolism
ko00020	Citrate cycle (TCA)	Hempseed	Prevotella spp.	1.14	0.112	0.198	ns	Energy metabolism
ko00640	Propanoate metabolism	Hempseed	Prevotella spp., Segatella	1.23	0.112	0.198	ns	Carbohydrate metabolism
ko00650	Butanoate metabolism	Hempseed	Butyrivibrio fibrisolvens	1.19	0.145	0.256	ns	Carbohydrate metabolism
ko00010	Glycolysis/Gluconeogenesis	Hempseed	Prevotella spp., Ruminococcus	1.12	0.156	0.284	ns	Carbohydrate metabolism
ko00280	Valine, leucine, isoleucine degradation	Apple	Prevotella spp.	1.13	0.167	0.284	ns	Amino acid metabolism
ko00030	Pentose phosphate pathway	Hempseed	Prevotella, Butyrivibrio	1.15	0.178	0.298	ns	Carbohydrate metabolism
ko00190	Oxidative phosphorylation	Apple	Prevotella spp.	1.11	0.198	0.312	ns	Energy metabolism
ko00310	Lysine degradation	Hempseed	Prevotella, Ruminococcus	1.15	0.198	0.312	ns	Amino acid metabolism
ko00680	Methane metabolism	Apple	Methanobrevibacter ruminantium	0.92	0.234	0.367	ns	Energy metabolism
ko00190	Oxidative phosphorylation	Hempseed	Prevotella, Ruminococcus	1.08	0.289	0.389	ns	Energy metabolism
ko00030	Pentose phosphate pathway	Apple	Prevotella spp.	1.09	0.298	0.412	ns	Carbohydrate metabolism
ko00680	Methane metabolism	Hempseed	Methanobrevibacter spp.	0.95	0.412	0.512	ns	Energy metabolism
ko00310	Lysine degradation	Apple	Prevotella spp.	1.07	0.423	0.567	ns	Amino acid metabolism
ko00650	Butanoate metabolism	Apple	Butyrivibrio spp.	1.06	0.512	0.634	ns	Carbohydrate metabolism
ko00710	Carbon fixation pathways	Apple	Methanobrevibacter	0.97	0.634	0.756	ns	Carbon metabolism
ko00710	Carbon fixation pathways	Hempseed	Multiple species	1.03	0.789	0.823	ns	Carbon metabolism
ko00010	Glycolysis/Gluconeogenesis	Control	Prevotella spp., Ruminococcus	1	NA	NA	Reference	Carbohydrate metabolism
ko00020	Citrate cycle (TCA)	Control	Prevotella, Selenomonas	1	NA	NA	Reference	Energy metabolism
ko00030	Pentose phosphate pathway	Control	Prevotella, Butyrivibrio	1	NA	NA	Reference	Carbohydrate metabolism
ko00620	Pyruvate metabolism	Control	Prevotella, Selenomonas	1	NA	NA	Reference	Carbohydrate metabolism
ko00640	Propanoate metabolism	Control	Prevotella, Megasphaera	1	NA	NA	Reference	Carbohydrate metabolism
ko00650	Butanoate metabolism	Control	Butyrivibrio, Megasphaera	1	NA	NA	Reference	Carbohydrate metabolism
ko00680	Methane metabolism	Control	Methanobrevibacter	1	NA	NA	Reference	Energy metabolism
ko00710	Carbon fixation pathways	Control	Multiple species	1	NA	NA	Reference	Carbon metabolism
ko00190	Oxidative phosphorylation	Control	Prevotella, Ruminococcus	1	NA	NA	Reference	Energy metabolism
ko00280	Valine, leucine, isoleucine degradation	Control	Prevotella, Clostridiales	1	NA	NA	Reference	Amino acid metabolism
ko00310	Lysine degradation	Control	Prevotella, Ruminococcus	1	NA	NA	Reference	Amino acid metabolism
